# Supplementary material for: Spontaneous Prophage Induction Contributes to the Production of Membrane Vesicles by the Gram-Positive Bacterium Lacticaseibacillus casei BL23
Source: mBio. 2022 Oct 6;13(5):e02375-22. doi: 10.1128/mbio.02375-22 (PMC9600169; doi:10.1128/mbio.02375-22)
Supplement: TABLE S1 [file mbio.02375-22-s0007.xlsx]

## Sheet: Protein sets
Table S1. MS-based proteomic analysis of three independent preparations of purified membrane vesicles from Lacticaseibacillus casei BL23.
accession	protein name	gene name	mol. weight (Da)	total peptides	coverage (%)	identified in n replicates	R1		R2		R3
							peptides	spectral counts	peptides	spectral counts	peptides	spectral counts
LCABL_00230	Surface antigen		42406	50	66.42	3	45	777	45	1312	45	1113
LCABL_21960	peptidoglycan lytic protein P45	spl	41481	53	97.28	3	48	736	49	1257	47	880
LCABL_02350	Inulosucrase (Fragment)	islA	100594	112	88.49	3	96	779	109	987	78	477
LCABL_02770	hypothetical protein		49693	22	75.91	3	20	638	21	732	21	739
LCABL_21780	hypothetical protein		38694	22	88.64	3	21	320	21	549	18	179
LCABL_21130	peptide ABC transporter substrate-binding protein precursor (oligopeptide/dipeptide ABC transporter oligopeptide/dipeptide-binding protein)	oppA	61395	59	79.68	3	48	236	50	271	48	195
LCABL_02460	transcriptional regulator	lytR	40173	35	74.18	3	31	237	27	225	30	201
LCABL_18220	peptide ABC transporter substrate-binding protein	oppA	66461	63	74.87	3	46	202	59	255	40	198
LCABL_01640	hypothetical protein	yhgE	96914	38	52.86	3	33	227	35	213	31	187
LCABL_17510	N-acetylmuramoyl-L-alanine amidase, family 3	ami	46996	36	86.14	3	30	142	33	198	32	202
LCABL_30040	hypothetical protein		41342	41	80.51	3	34	154	35	169	27	151
LCABL_11330	Enolase	eno	47111	39	65.44	3	30	114	37	191	35	159
LCABL_24520	PII-type proteinase precursor (lactocepin) (cell wall-associated serine proteinase) (LP151)	prtP	199982	79	59.88	3	60	140	64	129	72	165
LCABL_26750	Elongation factor G	fusA	76861	58	81	3	40	107	58	209	24	53
LCABL_27170	hypothetical protein		50410	28	72.15	3	23	116	26	133	25	119
LCABL_15850	pyruvate kinase	pyk	62883	52	74.15	3	28	92	51	166	30	88
LCABL_24090	hypothetical protein		35368	23	48.26	3	19	97	17	113	22	134
LCABL_02100	serine-type D-Ala-D-Ala carboxypeptidase	dacA	46903	44	66.51	3	39	113	42	128	34	98
LCABL_17030	bifunctional glycosyltransferase/transpeptidase penicillin-binding protein 1A	pbp1A	82791	47	59.58	3	37	102	37	107	32	81
LCABL_15580	Elongation factor Tu	tuf	43573	36	71.97	3	28	71	35	138	25	77
LCABL_06650	hypothetical protein		31747	20	80.53	3	17	71	19	116	16	82
LCABL_11310	Phosphoglycerate kinase	pgk	42220	31	77.02	3	15	42	26	112	29	100
LCABL_28750	XalA precursor	xalA	111644	45	61.13	3	40	98	41	90	27	58
LCABL_11740	Spermidine/putrescine ABC transporter substrate-binding protein	potD	40696	29	71.71	3	29	88	28	96	21	48
LCABL_12590	Zn-dependent protease		30642	18	81.94	3	16	75	17	81	18	74
LCABL_05010	fructose-bisphosphate aldolase	fba	31502	25	87.03	3	17	48	24	122	20	56
LCABL_27020	hypothetical protein		31171	19	80.27	3	12	56	14	81	17	86
LCABL_21830	hypothetical protein		30016	13	75.35	3	13	99	12	68	12	49
LCABL_10630	phosphoglucomutase	pgm	63500	47	78.43	3	29	58	44	120	22	34
LCABL_22140	Wzr	wzr	32647	22	67.11	3	21	69	20	79	20	61
LCABL_12870	Glucose-6-phosphate isomerase	pgi	49323	39	62.11	3	24	47	38	112	12	28
LCABL_01680	phosphoketolase	xpk	89632	44	69.36	3	21	42	44	121	14	22
LCABL_21740	xylanase/chitin deacetylase		36662	20	65.06	3	19	58	18	73	17	51
LCABL_17990	30S ribosomal protein S2	rpsB	29547	30	75.95	3	21	51	30	108	11	21
LCABL_11320	Triosephosphate isomerase	tpiA	26980	23	94.42	3	17	50	20	86	13	37
LCABL_11830	glucosamine--fructose-6-phosphate aminotransferase	glmS	65812	34	65.84	3	16	30	29	101	24	41
LCABL_23150	phosphoglyceromutase	gpmA	25953	22	72.93	3	12	47	22	93	10	31
LCABL_18990	6-phosphogluconate dehydrogenase	gndA	52206	38	73.09	3	17	37	37	103	12	28
LCABL_22950	3-oxoacyl-[acyl-carrier protein] synthase II	fabF	42005	22	77.34	3	16	37	21	93	15	37
LCABL_27630	tagatose 1,6-diphosphate aldolase	lacD2	36366	22	78.31	3	15	36	22	77	18	46
LCABL_22360	acyltransferase 3		26297	11	49.37	3	10	53	10	56	11	48
LCABL_25140	cysteine aminopeptidase C2 (Bleomycin hydrolase)	pepC2	50601	39	69.64	3	18	36	38	83	17	38
LCABL_05340	membrane alanine aminopeptidase	pepN	94496	35	64.45	3	24	32	33	89	17	29
LCABL_11540	sugar ABC transporter periplasmic protein		48073	27	56.06	3	17	34	25	57	22	54
LCABL_15600	Trigger factor	tig	49379	30	73.26	3	16	26	29	88	19	29
LCABL_14260	peptide ABC transporter substrate-binding lipoprotein	oppA	60099	27	54.21	3	18	34	22	56	17	48
LCABL_07310	UDP-glucose 4-epimerase (galactowaldenase) (UDP-galactose 4-epimerase)	galE	36338	29	91.84	3	18	36	29	87	10	15
LCABL_20230	serine-type D-Ala-D-Ala carboxypeptidase	pbpX2	42020	16	43.38	3	15	46	15	55	14	31
LCABL_30150	ArpJ protein	arpJ	52277	17	22.2	3	12	34	17	44	16	49
LCABL_24230	transcriptional regulator	lytR	39050	23	65.91	3	19	47	19	47	13	33
LCABL_07680	ABC transporter periplasmic protein		34121	18	59.94	3	13	28	17	46	14	46
LCABL_04840	phage infection protein	pip	98735	27	44.62	3	18	27	24	45	21	42
LCABL_19780	hypothetical protein	ptsI	63409	34	65.91	3	14	22	31	74	15	17
LCABL_09490	Leucine--tRNA ligase	leuS	91527	41	67.62	3	14	19	41	89	3	3
LCABL_08730	bifunctional glycosyltransferase/transpeptidase penicillin-binding protein 1B	pbp1B	37849	17	37.43	3	13	32	17	45	9	32
LCABL_15650	glutamine ABC transporter substrate-binding and permease	glnPH2	52744	20	28.66	3	14	35	17	43	13	29
LCABL_02700	alpha/beta hydrolase superfamily protein		33154	18	67.67	3	14	37	17	45	11	21
LCABL_27160	L-lactate dehydrogenase (L-LDH)	ldh	35499	18	57.06	3	8	16	16	36	16	49
LCABL_24610	50S ribosomal protein L1	rplA	24480	15	49.78	3	12	26	15	58	8	17
LCABL_22210	RmlB	rmlB	38644	22	73.61	3	13	25	21	67	7	9
LCABL_14750	30S ribosomal protein S4	rpsD	23306	19	70.44	3	12	24	19	59	7	17
LCABL_21800	RmlB	rmlB	38631	21	75.37	3	12	24	20	66	7	9
LCABL_15990	30S ribosomal protein S1	rpsA	47649	20	61.28	3	8	12	20	43	16	42
LCABL_22980	enoyl-acyl-carrier-protein reductase	fabK	34312	21	69.82	3	11	21	20	64	6	12
LCABL_20460	hypothetical protein	yvhB	27330	13	60	3	10	33	11	28	11	35
LCABL_26580	50S ribosomal protein L5	rplE	20168	13	57.78	3	9	21	13	55	9	20
LCABL_04690	NADH peroxidase	npr	49830	18	57.68	3	14	25	17	53	14	16
LCABL_24200	60 kDa chaperonin	groL	57428	21	47.06	3	15	24	21	40	14	28
LCABL_16370	inorganic pyrophosphatase	ppa	33789	21	79.68	3	12	18	21	49	13	25
LCABL_03560	hypothetical protein		25796	8	70.08	3	7	32	7	36	4	24
LCABL_21540	GMP synthase [glutamine-hydrolyzing]	guaA	57850	26	62.86	3	11	18	26	68	3	6
LCABL_14810	valyl-tRNA synthetase	valS	100668	34	47.61	3	11	15	34	73	3	4
LCABL_22460	peptide ABC transporter substrate-binding lipoprotein	oppA	59524	22	43.15	3	13	25	16	31	16	34
LCABL_24550	50S ribosomal protein L10	rplJ	18177	17	61.9	3	13	21	17	49	10	20
LCABL_02480	cell wall-associated hydrolase		23055	14	79.39	3	7	18	7	15	14	55
LCABL_26690	50S ribosomal protein L4	rplD	22442	13	56.52	3	6	20	13	55	4	13
LCABL_11620	phosphate acetyltransferase (phosphotransacetylase)	pta	34930	14	58.46	3	8	23	14	46	8	16
LCABL_22200	RmlD	rmlD	32189	17	74.73	3	9	21	17	54	5	10
LCABL_10770	ATP-dependent Clp protease proteolytic subunit	clpP	21525	13	51.53	3	12	35	8	13	12	35
LCABL_26650	50S ribosomal protein L22	rplV	12730	13	71.79	3	7	20	13	38	5	24
LCABL_24920	Glutamate--tRNA ligase	gltX	56853	28	57.34	3	11	15	27	55	7	12
LCABL_01520	cell surface protein		27509	13	73.54	3	13	26	11	29	11	26
LCABL_01370	D-lactate dehydrogenase	ldhD	36907	17	66.07	3	10	18	17	48	8	15
LCABL_30540	glutamine-binding protein / glutamine transporter permease	glnP	52877	12	30.04	3	10	24	11	33	9	23
LCABL_19480	arginyl-tRNA synthetase (arginine--tRNA ligase) (ArgRS)	argS	62304	27	53.57	3	14	18	26	61	1	1
LCABL_26560	50S ribosomal protein L6	rplF	19302	12	56.82	3	8	21	12	48	4	9
LCABL_22960	3-oxoacyl-[acyl-carrier protein] reductase	fabG	25277	16	78.51	3	7	18	16	51	5	8
LCABL_15840	6-phosphofructokinase	pfkA	34230	17	61.76	3	11	15	17	57	4	5
LCABL_26800	DNA-directed RNA polymerase subunit beta'	rpoC	136433	42	46.56	3	9	10	40	65	1	1
LCABL_17780	Chaperone protein DnaK	dnaK	67564	30	58.33	3	14	17	14	22	25	36
LCABL_02860	beta-N-acetylglucosaminidase precursor	glcNAcase	61792	21	41.65	3	13	25	14	22	16	26
LCABL_26570	30S ribosomal protein S8	rpsH	14774	8	55.3	3	7	18	8	37	6	18
LCABL_11840	oligoendopeptidase F2	pepF2	67477	28	59.9	3	6	9	28	62	2	2
LCABL_11300	glyceraldehyde 3-phosphate dehydrogenase	gap-1	36707	15	68.24	3	6	9	9	15	15	47
LCABL_26540	30S ribosomal protein S5	rpsE	17535	13	72.46	3	7	19	13	37	6	15
LCABL_27640	hypothetical protein	yqhA	32367	18	69.97	3	11	16	18	44	6	11
LCABL_16300	galactose mutarotase related enzyme		32630	16	69.86	3	8	16	16	51	3	4
LCABL_21220	hypothetical protein		127568	28	47.25	3	10	10	14	17	24	43
LCABL_22970	Malonyl CoA-acyl carrier protein transacylase	fabD	32018	13	53.09	3	7	15	13	44	3	11
LCABL_26500	Adenylate kinase	adk	23635	18	61.93	3	10	15	18	47	5	8
LCABL_18780	Bifuntional dimerisation/transpeptidase penicillin-binding protein 2B	pbp2B2	77190	20	47.74	3	11	17	16	31	10	21
LCABL_01070	phospholipase A2 family enzyme		19104	12	68.24	3	9	22	12	27	9	20
LCABL_27800	hypothetical protein		31414	11	69.8	3	5	13	7	18	11	37
LCABL_17980	Elongation factor Ts	tsf	31701	20	62.8	3	7	11	17	40	10	17
LCABL_13880	ATP synthase subunit beta	atpD	52926	23	70.9	3	9	13	22	48	5	7
LCABL_17070	asparaginyl-tRNA synthetase	asnC	50061	22	71.53	3	12	16	22	50	2	2
LCABL_14990	bifunctional dimerisation/transpeptidase penicillin-binding 2B	pbp2B1	76853	20	33.71	3	14	20	10	20	18	27
LCABL_26680	50S ribosomal protein L23	rplW	11560	14	76	3	8	16	13	40	5	11
LCABL_13300	hypothetical protein		38282	10	50.87	3	8	16	10	28	9	22
LCABL_17920	prolyl-tRNA synthetase	proS	64859	32	69.08	3	6	10	26	43	12	12
LCABL_30300	oxidoreductase	iolS	34035	16	73.46	3	8	14	16	40	4	10
LCABL_16830	Formate--tetrahydrofolate ligase	fhs	58901	23	48.83	3	10	16	22	43	5	5
LCABL_18750	glucokinase	glk	33904	13	63.78	3	6	12	13	37	6	14
LCABL_05450	cysteine synthase	cysK1	32718	20	82.52	3	9	15	20	36	7	12
LCABL_16930	ribonucleotide-diphosphate reductase subunit beta	nrdF	37827	15	70.25	3	9	12	15	44	4	7
LCABL_27690	methionyl-tRNA synthetase	metS	74929	26	46.97	3	13	16	12	15	24	29
LCABL_31160	hypothetical protein		134400	16	30.85	3	9	16	10	16	15	28
LCABL_30530	glutamine-binding protein / glutamine transporter permease	glnP	52772	9	18.65	3	7	13	9	24	8	23
LCABL_24680	hypothetical protein		14002	8	41.41	3	7	15	8	23	8	22
LCABL_24620	50S ribosomal protein L11	rplK	14820	12	65.96	3	5	12	12	40	4	8
LCABL_01530	hypothetical protein	yqcB	26019	11	55.47	3	8	17	9	17	7	25
LCABL_30430	extracellular solute-binding protein, family 1		46541	16	51.06	3	11	16	12	24	9	19
LCABL_05330	cell envelope-associated proteinase PrtR	prtR	192861	24	23.11	3	13	20	19	26	8	13
LCABL_25130	cysteine aminopeptidase	pepC1	49475	26	71.3	3	5	6	26	48	4	4
LCABL_15110	Isoleucine--tRNA ligase	ileS	105008	29	44.07	3	11	13	27	41	4	4
LCABL_06140	Mf4.1	mf4	32337	9	48.46	3	8	20	9	23	5	14
LCABL_20590	Serine--tRNA ligase	serS	48607	18	63	3	10	11	18	41	3	5
LCABL_13640	Dipeptidase D-type (U34 family)	pepD2	54315	25	51.89	3	8	10	25	44	2	2
LCABL_15430	GTP-binding protein-BipA-EF-TU family	bipA	67911	20	40.72	3	15	20	9	15	16	20
LCABL_12230	Glutamyl-tRNA(Gln) amidotransferase subunit A	gatA	51337	16	49.59	3	10	16	16	32	5	7
LCABL_26700	50S ribosomal protein L3	rplC	22627	17	60.48	3	5	15	17	38	1	2
LCABL_26760	30S ribosomal protein S7	rpsG	17924	17	64.1	3	9	12	17	38	3	4
LCABL_12210	hypothetical protein	camS	41596	11	37.6	3	7	14	6	14	11	25
LCABL_26330	50S ribosomal protein L13	rplM	16549	10	73.65	3	5	11	10	32	5	9
LCABL_02140	oxidoreductase	ycgG	31618	15	73.78	3	9	11	15	33	4	7
LCABL_12240	Aspartyl/glutamyl-tRNA(Asn/Gln) amidotransferase subunit B	gatB	53353	20	60.71	3	6	8	20	41	2	2
LCABL_24540	50S ribosomal protein L7/L12	rplL	12518	10	83.61	3	6	9	9	15	10	26
LCABL_06730	hypothetical protein		24198	8	58.8	3	7	14	6	14	7	22
LCABL_06680	hypothetical protein		22498	11	67.12	3	8	13	8	17	9	20
LCABL_10970	hypothetical protein		18773	10	76.92	3	4	9	10	28	6	13
LCABL_13860	ATP synthase subunit alpha	atpA	55300	16	40.08	3	9	11	16	35	4	4
LCABL_08780	glycerophosphoryl diester phosphodiesterase (Fragment)		49774	14	37.44	3	9	16	13	21	8	12
LCABL_21620	Prolinase	pepR	34167	14	54.49	3	9	11	14	36	2	2
LCABL_08770	dipeptidase PepV	pepV	50313	14	44.97	3	9	11	14	32	4	5
LCABL_21580	Dipeptidase	pepD3	52188	14	50.96	3	4	4	14	40	3	4
LCABL_26640	30S ribosomal protein S3	rpsC	24872	9	37.73	3	3	5	9	39	3	4
LCABL_15700	1-phosphofructokinase	fruK	32121	20	78.62	3	5	10	20	34	3	4
LCABL_01350	D-alanine--D-alanine ligase	ddl	39020	18	71.99	3	3	3	17	26	14	18
LCABL_28500	hypothetical protein	llpP	52993	8	32.11	3	6	18	7	19	5	10
LCABL_21770	hypothetical protein		19602	7	40.94	3	6	13	6	18	5	15
LCABL_26440	50S ribosomal protein L17	rplQ	14229	5	38.58	3	4	13	5	24	4	9
LCABL_08580	DltD	dltD	47810	8	18.68	3	5	11	7	14	7	20
LCABL_30340	EIIAB	manL	35318	13	44.14	3	6	9	12	25	5	11
LCABL_26670	50S ribosomal protein L2	rplB	30305	12	42.09	3	5	10	12	34	1	1
LCABL_30400	amino acid ABC transporter substrate-binding protein/permease	glnP	58177	12	30.83	3	9	13	8	17	8	14
LCABL_28810	hypothetical protein		22606	9	53.37	3	7	15	7	15	7	14
LCABL_26710	30S ribosomal protein S10	rpsJ	11736	8	65.69	3	4	7	8	27	6	10
LCABL_08400	glucose-6-phosphate 1-dehydrogenase	zwf	56008	20	56.16	3	8	8	19	32	3	4
LCABL_08460	alanyl-tRNA synthetase	alaS	97226	29	46.31	3	4	5	29	38	1	1
LCABL_06890	alpha, alpha-phosphotrehalase	treA	61934	19	42.7	3	9	10	18	28	5	5
LCABL_02060	inosine-5-monophosphate dehydrogenase	guaB	52641	20	59.8	3	3	4	20	37	2	2
LCABL_06760	hypothetical protein		72660	13	27.72	3	9	16	7	11	10	15
LCABL_27070	ATP-dependent zinc metalloendopeptidase FtsH (cell division protein FtsH)	ftsH	77742	14	29.65	3	8	10	13	18	9	14
LCABL_13520	hypothetical protein	laaO	31130	11	48.41	3	8	12	9	16	7	14
LCABL_22930	(3R)-hydroxymyristoyl-ACP dehydratase	fabZ	15988	5	25.34	3	2	9	5	25	2	8
LCABL_27210	CBS domain containing protein		24889	11	65.16	3	7	10	11	28	4	4
LCABL_19810	ATP-dependent clp protease ATP-binding protein	clpE	77221	23	38.54	3	2	2	21	36	3	3
LCABL_27380	CTP synthetase	pyrG	59781	18	51.5	3	3	3	18	37	1	1
LCABL_29670	nicotinate phosphoribosyltransferase	pncB	52098	14	45.4	3	7	9	14	25	6	6
LCABL_27730	L-2-hydroxyisocaproate dehydrogenase	hicD3	32571	14	76.74	3	8	10	14	27	3	3
LCABL_10960	hypothetical protein		27703	11	54.47	3	5	5	10	33	2	2
LCABL_17260	Glycine--tRNA ligase beta subunit	glyS	76051	22	41.65	3	9	11	7	9	18	19
LCABL_20240	NH(3)-dependent NAD(+) synthetase	nadE	30073	15	76	3	5	7	15	30	2	2
LCABL_22920	Biotin carboxylase	accC	49023	18	57.93	3	7	8	18	29	2	2
LCABL_19210	Threonine--tRNA ligase	thrS	74588	19	35.31	3	11	13	2	3	19	22
LCABL_24270	redox-sensing transcriptional repressor Rex	rex	24171	11	53	3	5	7	11	27	4	4
LCABL_00860	hypothetical protein		27166	5	35	3	3	11	5	18	3	8
LCABL_01690	peptide ABC transporter substrate-binding lipoprotein	oppA	59672	9	19.59	3	7	10	5	11	8	15
LCABL_17890	transcription elongation factor NusA	nusA	45832	18	56.35	3	3	4	18	30	2	2
LCABL_18310	dihydroxyacetone kinase related enzyme		59631	18	46.77	3	5	5	18	29	2	2
LCABL_17710	adenine phosphoribosyltransferase	apt	18897	11	76	3	5	6	11	28	1	2
LCABL_25920	substrate-binding protein	mtsC	35097	16	62.62	3	8	11	16	23	2	2
LCABL_26660	30S ribosomal protein S19	rpsS	10577	8	56.99	3	4	6	8	25	3	4
LCABL_27510	bifunctional protein glmU [Includes: UDP-N-acetylglucosamine pyrophosphorylase (N-acetylglucosamine-1-phosphate uridyltransferase); glucosamine-1-phosphate N-acetyltransferase]	glmU	50059	13	49.35	3	8	8	13	24	3	3
LCABL_16010	histone-like DNA-binding protein HU	hbsU	9526	9	73.63	3	5	7	5	9	9	18
LCABL_21880	glutamine ABC transporter substrate-binding protein	glnH1	29714	9	37.23	3	5	8	8	13	8	13
LCABL_28670	hypothetical protein	ykcF	72578	6	11.98	3	6	13	4	12	4	9
LCABL_29790	exopolyphosphatase-related protein		33122	11	62.58	3	7	9	10	21	4	4
LCABL_12510	methionine aminopeptidase	pepM2	29956	13	65.33	3	4	5	12	28	1	1
LCABL_13990	Outer membrane lipoprotein	plpB	30436	9	37.09	3	4	6	6	13	8	14
LCABL_07140	iron-dependent peroxidase		35147	14	65.18	3	4	7	14	24	1	2
LCABL_17420	Aspartate--tRNA ligase	aspS	67554	18	40.27	3	6	6	9	12	12	14
LCABL_19420	protein maturation protease (peptidylprolyl isomerase)	prtM	33498	8	41.67	3	5	6	7	15	7	11
LCABL_30110	hypothetical protein	yycH	53473	7	27.37	3	7	12	6	11	5	9
LCABL_31120	BacG protein	bacG	38447	13	38.7	3	6	9	12	13	5	9
LCABL_23200	Sortase	srtA	26180	11	47.64	3	6	8	10	16	6	7
LCABL_07440	tagatose 1,6-diphosphate aldolase	lacD2	36393	9	36.04	3	5	9	9	15	4	7
LCABL_15540	30S ribosomal protein S15	rpsO	10300	4	43.82	3	3	8	4	17	3	6
LCABL_08700	Ccpa protein (Catabolite regulator protein)	ccpA	36385	12	55.26	3	7	12	8	13	4	6
LCABL_10560	YvlB	yvlB	53565	15	42.6	3	3	5	15	21	4	5
LCABL_12560	UTP--glucose-1-phosphate uridylyltransferase	galU	33774	11	52.96	3	4	5	11	23	3	3
LCABL_18680	glutamine synthetase	glnA	50396	14	47.31	3	6	8	14	21	2	2
LCABL_27700	prolyl aminopeptidase	pepI	33389	11	63.01	3	1	1	11	29	1	1
LCABL_26600	50S ribosomal protein L14	rplN	13003	5	34.43	3	2	4	5	20	4	6
LCABL_16920	ribonucleotide-diphosphate reductase subunit alpha	nrdE	81893	15	31.67	3	5	5	12	19	6	6
LCABL_11940	modification methylase LaaG	laaG	37043	15	61.61	3	3	3	15	26	1	1
LCABL_26140	phosphonate ABC transporter substrate-binding protein	phnD	34220	8	44.76	3	3	4	6	13	7	12
LCABL_30950	Capsid protein	orf44	56530	14	36.49	3	4	4	14	20	5	5
LCABL_11820	Phosphoglucosamine mutase	glmM	48795	11	44.05	3	7	9	8	17	2	3
LCABL_08210	HAD-superfamily hydrolase, subfamily IA, variant 1		24639	14	83.78	3	1	1	14	26	2	2
LCABL_15370	pyruvate dehydrogenase complex, E1 component, beta subunit	pdhB	35356	12	44.31	3	3	4	12	23	2	2
LCABL_26550	50S ribosomal protein L18	rplR	12969	6	52.1	3	3	7	5	15	3	6
LCABL_11600	YcsE protein (Fragment)	ycsE	32151	15	53.54	3	2	4	15	22	1	2
LCABL_18980	Response regulator	rrp5	26318	9	44.3	3	2	4	9	22	2	2
LCABL_18100	50S ribosomal protein L19	rplS	13377	6	43.48	3	3	6	6	20	1	2
LCABL_19520	dihydroorotate dehydrogenase 1A	pyrDA	34040	7	28.21	3	5	8	7	18	1	2
LCABL_21470	peptide ABC transporter substrate-binding protein	oppA	59783	9	21.15	3	3	5	8	11	6	11
LCABL_05320	cell envelope-associated proteinase PrtR	prtR	236397	12	8.29	3	10	11	7	10	5	6
LCABL_26630	50S ribosomal protein L16	rplP	16037	8	43.06	3	2	3	8	23	1	1
LCABL_08550	D-alanine--poly(phosphoribitol) ligase subunit 1	dltA	56218	10	33	3	3	5	10	21	1	1
LCABL_19300	UDP-N-acetylmuramate--L-alanine ligase	murC	48843	10	31.42	3	4	4	9	14	6	8
LCABL_10070	MalY	malY	44728	8	25.69	3	3	4	7	15	5	7
LCABL_26460	30S ribosomal protein S11	rpsK	13772	8	52.71	3	3	5	8	17	1	4
LCABL_03280	Low affinity penicillin-binding protein 5 (PBP5)	pbp5	71104	9	21.87	3	8	11	4	6	4	8
LCABL_24770	hypothetical protein	cad	32733	5	22.04	3	2	5	4	13	4	7
LCABL_10110	UPF0210 protein LCABL_10110		48222	8	30.59	3	4	6	8	13	3	6
LCABL_12650	extracellular protein		54175	9	33.66	3	5	6	9	13	5	6
LCABL_15190	methylthioadenosine nucleosidase (nucleoside phosphorylase)	pfs	24677	11	64.41	3	3	3	11	18	2	4
LCABL_12470	hypothetical protein		23084	9	58.91	3	3	6	9	15	2	4
LCABL_13910	rod shape-determining protein MreB	mbl	34972	11	50.15	3	3	3	11	19	3	3
LCABL_20650	acetolactate synthase	als	60354	9	32.44	3	4	4	9	19	2	2
LCABL_21850	UDP-glucose 4-epimerase	galE3	34707	13	44.05	3	2	3	12	21	1	1
LCABL_30010	hypothetical protein		29248	8	30.8	3	1	1	1	1	8	22
LCABL_03070	peptide ABC transporter substrate-binding protein	oppA	60702	9	23.03	3	5	9	4	7	5	8
LCABL_09330	YfnI	yfnI	78017	9	21.09	3	6	7	8	10	5	7
LCABL_10450	cell-division associated ABC transporter ATP-binding FtsE subunit	ftsE	25504	11	63.6	3	4	5	10	14	4	5
LCABL_22070	branched-chain amino acid aminotransferase	ilvE	37827	10	49.56	3	4	4	9	16	2	4
LCABL_16780	aspartate carbamoyltransferase catalytic subunit	pyrB	35808	11	43.75	3	1	1	11	20	2	3
LCABL_08430	phosphoesterase, DHH family protein		34403	12	65.09	3	4	5	12	17	2	2
LCABL_17970	uridylate kinase	pyrH	25861	8	53.56	3	3	5	8	17	2	2
LCABL_26470	30S ribosomal protein S13	rpsM	13491	7	49.59	3	4	5	7	17	2	2
LCABL_27310	UDP-N-acetylmuramoyl-tripeptide--D-alanyl-D- alanine ligase	murF	50573	11	43.94	3	3	5	11	18	1	1
LCABL_26030	outer membrane protein		64555	8	19.31	3	2	4	4	4	8	15
LCABL_20510	hypothetical protein		18567	6	48.85	3	4	5	5	8	6	10
LCABL_16610	hypothetical protein		31984	12	49.31	3	2	3	12	18	1	2
LCABL_31000	ribose-phosphate pyrophosphokinase	prsA	33665	9	45.75	3	3	4	9	17	2	2
LCABL_19050	hypothetical protein	yqeK	22550	9	55.28	3	3	3	9	19	1	1
LCABL_30080	Periplasmic trypsin-like serine protease HtrA/DegQ family	htrA	44951	8	37.1	3	2	2	5	6	7	14
LCABL_26610	30S ribosomal protein S17	rpsQ	10184	2	19.54	3	2	6	2	11	2	5
LCABL_00110	30S ribosomal protein S18	rpsR	9128	4	43.59	3	1	2	4	16	2	4
LCABL_26320	30S ribosomal protein S9	rpsI	14241	4	45.38	3	2	5	4	14	2	3
LCABL_18150	30S ribosomal protein S16	rpsP	10489	3	32.97	3	2	6	3	13	2	3
LCABL_08310	S-ribosylhomocysteine lyase	luxS	17267	5	56.69	3	4	4	5	16	2	2
LCABL_27770	hypothetical protein		34911	11	40.91	3	4	5	11	15	2	2
LCABL_16100	hypothetical protein		30087	8	46.43	3	4	6	8	15	1	1
LCABL_17090	hypothetical protein		18389	4	29.01	3	3	8	2	4	4	9
LCABL_20490	NAD-dependent epimerase/dehydratase		23341	6	52.83	3	2	3	5	14	3	4
LCABL_28660	ribose-5-phosphate isomerase A	rpiA	25052	9	61.14	3	1	1	9	18	2	2
LCABL_20640	alpha-acetolactate decarboxylase	aldB	25938	9	47.03	3	3	3	9	16	2	2
LCABL_27010	33 kDa chaperonin	hslO	31366	7	39.8	3	3	3	7	16	2	2
LCABL_15010	UDP-N-acetylmuramoylalanine--D-glutamate ligase	murD	50444	12	37.47	3	4	4	11	16	1	1
LCABL_27530	pur operon repressor	purR	31173	12	56.74	3	6	6	10	14	1	1
LCABL_10410	ribosomal subunit interface protein	yfiA	20998	5	40.54	3	4	4	5	8	4	8
LCABL_15730	acyltransferase 3		74290	6	11.23	3	4	6	5	7	3	7
LCABL_10500	phosphate ABC transporter substrate-binding lipoprotein	pstS	30585	4	19.93	3	4	7	4	8	2	5
LCABL_01490	hypothetical protein		73957	9	20	3	7	9	6	8	3	3
LCABL_28780	hypothetical protein		48583	4	11.11	3	1	3	4	10	2	6
LCABL_01860	phosphoglycerate dehydrogenase	serA2	33599	9	48.75	3	1	1	9	16	2	2
LCABL_17380	Putative phosphotransferase LCABL_17380		30900	9	47.83	3	2	2	9	15	1	2
LCABL_02540	type I signal peptidase-like protein	sipT	22543	7	46.23	3	5	9	6	8	2	2
LCABL_16950	oligoendopeptidase O	pepO	71505	12	22.24	3	2	2	3	4	11	12
LCABL_31070	glucosamine-6-phosphate deaminase (glucosamine-6-phosphate isomerase) (GNPDA) (GlcN6P deaminase)	nagB	26015	10	51.9	3	3	3	10	12	3	3
LCABL_23000	3-oxoacyl-[acyl-carrier-protein] synthase III	fabH	34718	9	55.62	3	1	2	9	15	1	1
LCABL_18710	Aluminum resistance protein	Alu-2	44644	6	20.1	3	2	2	4	9	5	6
LCABL_27110	DivIC protein (Fragment)	divIC	15075	3	21.05	3	3	6	3	6	3	5
LCABL_26520	50S ribosomal protein L15	rplO	15466	6	38.36	3	2	3	5	10	2	4
LCABL_22350	Wzd	wzd	34797	4	15.86	3	3	5	4	8	2	4
LCABL_18190	Signal recognition particle-docking protein FtsY	ftsY	36154	8	35.65	3	1	1	8	13	3	3
LCABL_08860	N-acetylglucosamine catabolic protein	nagD	28404	8	42.64	3	1	1	8	15	1	1
LCABL_27360	50S ribosomal protein L31 type B	rpmE2	9548	4	59.04	3	3	4	4	12	1	1
LCABL_22120	ClpL	clpL	78536	12	20.67	3	2	2	4	4	9	10
LCABL_21970	Tyrosyl-tRNA synthetase (tyrosine--tRNA ligase) (TyrRS)	tyrS	47764	10	24.06	3	1	1	7	10	5	5
LCABL_18620	50S ribosomal protein L21	rplU	11318	5	58.25	3	2	3	5	10	3	3
LCABL_10180	thiamine biosynthesis lipoprotein	apbE	38239	8	34.09	3	4	5	6	8	2	3
LCABL_02760	Purine nucleoside phosphorylase deoD-type	deoD	25891	7	49.16	3	3	4	7	10	2	2
LCABL_06750	hypothetical protein		24315	4	33.33	3	3	4	3	6	1	5
LCABL_30060	small heat shock protein HSP19.5	hsp3	16520	5	44.83	3	1	1	5	10	3	4
LCABL_10210	hypothetical protein	ywcC	37646	7	32.95	3	4	6	4	5	4	4
LCABL_03610	hypothetical protein		14779	4	52.27	3	2	2	4	10	1	3
LCABL_10620	thioredoxin reductase	trxB2	34497	7	18.61	3	4	6	3	6	3	3
LCABL_14120	universal stress protein, UspA family	usp6	17986	5	26.67	3	1	2	5	12	1	1
LCABL_26450	DNA-directed RNA polymerase subunit alpha	rpoA	34759	8	38.78	3	3	3	7	11	1	1
LCABL_06710	hypothetical protein		71822	7	16.34	3	1	2	2	2	7	10
LCABL_01760	hypothetical protein		23595	4	30.95	3	2	2	3	5	3	7
LCABL_23020	(3R)-hydroxymyristoyl-ACP dehydratase	fabZ	15601	3	37.93	3	2	2	3	9	3	3
LCABL_22990	acyl-carrier protein	acpP	9014	4	54.43	3	2	3	4	8	2	3
LCABL_12950	Prophage Lp2 protein 7		12309	5	50	3	1	1	2	5	5	7
LCABL_01770	methanol dehydrogenase-like protein		47712	4	13.96	3	2	2	4	6	3	5
LCABL_02740	deoxyribose-phosphate aldolase	deoC	23014	7	50.68	3	1	1	7	11	1	1
LCABL_17210	hypothetical protein		29031	8	48.48	3	1	1	8	11	1	1
LCABL_18900	phenylalanyl-tRNA synthetase subunit beta	pheT	87704	10	17.56	3	1	1	10	11	1	1
LCABL_19170	translation initiation factor IF-3	infC	17303	7	46.1	3	1	1	7	11	1	1
LCABL_07550	hypothetical protein	yneB	28463	6	27.2	3	3	3	6	9	1	1
LCABL_23430	asparagine synthetase	asnH	73066	8	14.35	3	3	3	3	3	6	6
LCABL_28910	hypothetical protein		26836	6	38.19	3	1	1	6	8	2	3
LCABL_27060	hypothetical protein		90363	6	10.72	3	1	2	6	7	3	3
LCABL_28180	protein recA	recA	43001	6	23.93	3	2	2	6	7	2	3
LCABL_06160	Sortase SrtA	srtA	24942	5	37.67	3	3	5	3	4	3	3
LCABL_01130	Adenylosuccinate synthetase	purA	47422	6	19.26	3	1	1	6	9	2	2
LCABL_27890	LemA precursor		22046	3	15.84	3	3	4	3	6	1	2
LCABL_15570	BS_ysoA related protein with TPR repeats		33497	6	32.34	3	1	1	6	10	1	1
LCABL_15090	cell-division initiation protein (septum placement)	divIVA	28461	4	23.08	3	1	4	4	7	1	1
LCABL_01040	hypothetical protein		13707	3	33.6	3	1	1	2	3	3	7
LCABL_07090	alpha/beta hydrolase superfamily protein		28935	4	18.53	3	2	2	3	4	2	5
LCABL_23710	hypothetical protein		15739	3	32.62	3	2	2	3	4	3	5
LCABL_00830	hypothetical protein		41635	6	23.22	3	1	1	4	6	3	4
LCABL_22080	hypothetical protein		30479	3	20.33	3	2	3	2	4	2	4
LCABL_00730	Tryptophan synthase beta chain	trpB	43821	1	1.72	3	1	2	1	7	1	2
LCABL_01990	16S rRNA methyltransferase GidB	gidB	26639	7	33.2	3	1	1	7	9	1	1
LCABL_11390	exoribonuclease R, RNase II family	rnr	88952	8	15.46	3	1	1	8	9	1	1
LCABL_19150	50S ribosomal protein L20	rplT	13422	5	22.03	3	1	1	5	9	1	1
LCABL_16860	oxidoreductase		22767	4	28.5	3	2	2	4	8	1	1
LCABL_28060	Aldo/keto reductase		37050	5	26.35	3	2	2	5	8	1	1
LCABL_12330	hypothetical protein	yteA	32333	6	28.28	3	3	3	6	7	1	1
LCABL_21280	hypothetical protein	yjdB	23282	5	25.23	3	3	4	5	6	1	1
LCABL_08230	alpha/beta hydrolase		34475	6	23.23	3	3	3	3	5	2	2
LCABL_08720	bifunctional glycosyltransferase/transpeptidase penicillin-binding protein 1B	pbp1B	68932	6	13.62	3	5	5	3	3	2	2
LCABL_19600	response regulator	rrp1	25895	4	21.88	3	1	1	4	8	1	1
LCABL_18400	Methionyl-tRNA formyltransferase	fmt	34370	6	27.99	3	1	2	5	7	1	1
LCABL_02840	sugar ABC transporter periplasmic protein		46936	5	17.02	3	3	4	3	5	1	1
LCABL_12720	hypothetical protein		23272	3	24.06	3	2	2	3	3	2	4
LCABL_07300	Galactokinase	galK	42475	3	11.34	3	1	1	2	5	3	3
LCABL_05050	glutamine amidotransferase class-I:peptidase C26		27762	4	29.6	3	2	3	3	3	1	3
LCABL_18270	peptide ABC transporter ATP-binding protein	oppD	37944	4	19.12	3	2	2	3	5	2	2
LCABL_26070	cell surface protein		81078	3	5.27	3	2	3	3	4	2	2
LCABL_02130	aspartate racemase	racD	28260	4	31.2	3	1	1	4	7	1	1
LCABL_10930	hypothetical protein	ORF28	18605	4	32.93	3	1	1	4	7	1	1
LCABL_19560	beta-lactamase-like		26876	5	37.55	3	1	1	5	7	1	1
LCABL_13380	hypothetical protein		12023	2	38.74	3	2	2	2	4	2	2
LCABL_20300	peptidase, S9 family	yuxL	73595	4	8.36	3	1	1	4	6	1	1
LCABL_06340	deoxyribose-phosphate aldolase (phosphodeoxyriboaldolase) (deoxyriboaldolase) (DERA)	deoC	26425	3	18.75	3	1	2	3	5	1	1
LCABL_27460	Large-conductance mechanosensitive channel	mscL	13531	2	21.95	3	1	1	2	3	1	3
LCABL_25160	hypothetical protein		44227	1	2.51	3	1	2	1	2	1	3
LCABL_17430	Histidine--tRNA ligase	hisS	47565	4	17.8	3	1	1	3	4	2	2
LCABL_15690	fructose-specific phosphotransferase system, enzyme IIABC	fruA	69974	2	5.79	3	1	2	2	3	1	2
LCABL_01100	50S ribosomal protein L9	rplI	16962	4	35.76	3	1	1	4	5	1	1
LCABL_15610	ATP-dependent protease ATP-binding protein ClpX	clpX	45753	3	8.89	3	1	1	3	5	1	1
LCABL_02650	branched-chain amino acid ABC transporter substrate-binding protein	livA	41746	3	15.37	3	2	2	3	4	1	1
LCABL_09500	polysaccharide transport membrane protein		60623	1	1.65	3	1	2	1	4	1	1
LCABL_11810	YbbR	ybbR	38199	3	13.57	3	1	1	1	1	3	4
LCABL_20250	serine-type D-Ala-D-Ala carboxypeptidase	pbpX2	44161	5	17.13	3	1	1	1	1	4	4
LCABL_00600	MMPL precursor		116912	4	7.8	3	1	1	3	3	2	2
LCABL_18880	hypothetical protein	ygcC	42156	3	9.4	3	2	2	2	2	2	2
LCABL_10240	GMP reductase	guaC	36504	3	16.72	3	1	1	3	4	1	1
LCABL_27150	peptidyl-tRNA hydrolase	pth	20820	3	16.22	3	1	1	3	4	1	1
LCABL_08260	hypothetical protein		33349	3	14.29	3	2	2	3	3	1	1
LCABL_22940	acetyl-CoA carboxylase, biotin carboxyl carrier protein	accB	15935	3	57.72	3	1	2	2	3	1	1
LCABL_03250	RbsB (ribose ABC transporter) (ribose-binding protein)	rbsB	33282	4	19.12	3	1	1	2	2	2	2
LCABL_28900	hypothetical protein	YPO2511	42314	1	2.92	3	1	1	1	2	1	2
LCABL_03660	beta-lactamase class A		30333	2	11.07	3	1	1	2	3	1	1
LCABL_08590	hypothetical protein	yslB	18375	2	28.05	3	1	1	2	3	1	1
LCABL_11850	hypothetical protein		18880	2	10.43	3	1	1	2	3	1	1
LCABL_18860	transcription elongation factor GreA (transcriptcleavage factor GreA)	greA	17172	4	30.13	3	1	1	3	3	1	1
LCABL_23860	cytochrome D ubiquinol oxidase subunit I	cydA	53521	1	1.48	3	1	1	1	3	1	1
LCABL_25180	Probable potassium transport system protein kup	kup	76719	1	1.17	3	1	1	1	3	1	1
LCABL_18520	Farnesyl-diphosphate synthase	ispA	29804	2	15	3	2	2	2	2	1	1
LCABL_24410	Thymidylate kinase	tmk	23702	2	10.75	3	1	2	2	2	1	1
LCABL_24340	hypothetical protein		19037	1	5.23	3	1	3	1	1	1	1
LCABL_26620	50S ribosomal protein L29	rpmC	7877	1	19.12	3	1	1	1	1	1	2
LCABL_02950	phosphotransferase system sugar-specific EII component	PTS-EII	13472	3	30.16	3	1	1	2	2	1	1
LCABL_13370	Major tail protein	mtp	21877	1	6.03	3	1	1	1	2	1	1
LCABL_19400	cell-cycle regulation Hit-like protein	hit	16179	2	26.39	3	1	1	2	2	1	1
LCABL_19450	bifunctional glycolsyltransferase/transpeptidase penicillin binding protein 2A	pbp2A	74852	3	6.47	3	1	1	2	2	1	1
LCABL_27970	glycine betaine/carnitine/choline ABC transporter substrate-binding and permease	choS	55523	2	5.1	3	1	1	2	2	1	1
LCABL_21460	peptidase M42 family	ysdC	39832	1	3.32	3	1	1	1	1	1	1
LCABL_26530	50S ribosomal protein L30	rpmD	6749	1	27.87	3	1	1	1	1	1	1
LCABL_26820	DNA-directed RNA polymerase subunit beta	rpoB	133682	39	52.38	2	10	11	39	80
LCABL_11110	hypothetical protein		43721	17	48.9	2	15	36			14	30
LCABL_07620	hypothetical protein		31858	14	58.7	2	6	6	14	29
LCABL_26990	lysyl-tRNA synthetase	lysS	56537	14	37.15	2	5	7	14	23
LCABL_21820	glucose-1-phosphate thymidylyltransferase	rmlA	32341	13	53.45	2	1	1	13	28
LCABL_16750	Carbamoyl-phosphate synthase large chain	carB	115985	18	25.57	2	3	3	18	26
LCABL_02440	oligoendopeptidase F1	pepF1	67252	14	35.23	2	2	2	14	25
LCABL_20260	nicotinate phosphoribosyltransferase	nadC	54686	15	40.66	2	7	7	14	20
LCABL_08250	2,5-diketo-D-gluconate reductase	dkg	30879	13	69.34	2	6	8	12	19
LCABL_02430	3-hydroxyisobutyrate dehydrogenase	mmsB	30727	14	59.73	2	1	1	14	25
LCABL_28460	alpha-glucosidase	agl2	65343	16	43.93	2	2	2	15	22
LCABL_08120	peptidase M3B, oligoendopeptidase F		67986	12	30.02	2	3	3	12	21
LCABL_18290	Phosphate acyltransferase	plsX	36174	9	32.55	2	4	5	9	19
LCABL_26830	ATP-dependent Clp protease ATP-binding protein ClpC	clpC	91748	15	27.19	2	2	2	15	21
LCABL_13810	Uracil phosphoribosyltransferase	upp	22809	9	52.63	2	3	3	9	18
LCABL_02890	tagatose-6-phosphate ketose/aldose isomerase	agaS	42754	10	31.55	2			8	14	6	7
LCABL_27300	ATP-dependent RNA helicase	srmB	56311	13	40.24	2	2	2	13	18
LCABL_15800	2 ,3-cyclic-nucleotide 2-phosphodiesterase	ycjM	56754	14	54.74	2			14	19	1	1
LCABL_11860	UPF0082 protein LCABL_11860		27106	9	35.8	2	1	1	9	18
LCABL_02040	GTP-dependent nucleic acid-binding protein EngD		40293	8	36.14	2			8	13	5	6
LCABL_10420	Protein translocase subunit SecA	secA	89367	11	21.09	2	4	4	11	14
LCABL_19840	Peptide chain release factor 3	prfC	59493	11	28.63	2	2	2	11	15
LCABL_31030	Mannitol-1-phosphate 5-dehydrogenase	mtlD	42453	6	20.63	2			5	10	6	6
LCABL_02870	mannose-6-phosphate isomerase	manA	36016	8	44.58	2	1	1	8	14
LCABL_00070	deoxyribose-phosphate aldolase (phosphodeoxyriboaldolase) (deoxyriboaldolase) (DERA)	deoC	25375	10	47.86	2	2	2	10	13
LCABL_02120	UDP-N-acetylmuramoylalanyl-D-glutamate--2, 6-diaminopimelate ligase	murE	56659	8	27.08	2	1	1	8	13
LCABL_27500	ribose-phosphate pyrophosphokinase	prs	35443	6	33.02	2	3	3	6	11
LCABL_11680	UDP-N-acetylenolpyruvoylglucosamine reductase (UDP-N-acetylmuramate dehydrogenase)	murB	32237	4	18.27	2	4	6	4	8
LCABL_14850	rod shape-determining protein MreB	mreB	34983	8	36.64	2			8	13	1	1
LCABL_27080	Hypoxanthine-guanine phosphoribosyltransferase	hpt	20289	8	54.14	2			8	13	1	1
LCABL_15290	mRNA degradation ribonuclease J1/J2, metallo-beta-lactamase superfamily enzyme		61597	10	18.93	2	1	1	10	12
LCABL_15420	myo-inositol-1(Or 4)-monophosphatase	suhB	28133	9	52.47	2	1	1	9	12
LCABL_17390	endonuclease IV	nfo	31515	7	39.37	2	1	1	7	12
LCABL_24880	Cysteine--tRNA ligase	cysS	53502	8	23.72	2	1	1	8	12
LCABL_26770	30S ribosomal protein S12	rpsL	15174	3	34.78	2	1	1	3	12
LCABL_03550	esterase C	estC	29012	6	37.45	2	1	2	6	11
LCABL_10730	UPF0042 nucleotide-binding protein LCABL_10730		33609	8	36.95	2	2	3	8	10
LCABL_12770	Xanthine phosphoribosyltransferase	xpt	21353	5	26.56	2	2	3	5	10
LCABL_07180	YkpA protein	ykpA	61537	10	33.88	2	1	1	10	11
LCABL_31230	tRNA modification GTPase TrmE	trmE	50157	8	29.65	2	1	1	8	11
LCABL_12250	lipid kinase		37318	9	31.98	2	2	2	8	10
LCABL_09910	Major tail protein, phi13 family		23602	5	39.53	2	5	8			3	4
LCABL_09430	S-adenosylmethionine synthase	metK	43000	5	14.97	2			5	11	1	1
LCABL_15660	glutamine ABC transporter ATP-binding protein	glnQ3	27311	9	54.03	2	1	1	9	10
LCABL_16470	YdgI	ydgI	23076	7	41.23	2	1	1	7	10
LCABL_20410	phosphoenolpyruvate carboxykinase (ATP)	pck	60985	8	22.88	2	1	1	8	10
LCABL_04890	myosin-cross-reactive antigen		64327	7	18.09	2	2	2	7	9
LCABL_15560	hydrolase of the metallo-beta-lactamase superfamily		62324	7	20.89	2	1	2	7	9
LCABL_07610	hypothetical protein		39636	7	28.97	2			5	6	5	5
LCABL_20020	pyruvate oxidase	poxL	63962	8	20.55	2	1	1	8	9
LCABL_29080	hypothetical protein	STY3947	30288	6	33.33	2	2	2	6	8
LCABL_17270	glycyl-tRNA synthetase subunit alpha	glyQ	30051	5	32.18	2	3	3	5	7
LCABL_20280	N-acetylglucosamine-6-phosphate deacetylase	nagA	42325	7	28.61	2			4	4	6	6
LCABL_30330	EIIC	manM	27738	1	6.27	2			1	4	1	6
LCABL_14780	cysteine desulfurase / Selenocysteine lyase	nifS	41895	5	17.92	2			4	6	4	4
LCABL_17080	aspartate aminotransferase	aspB	42486	5	23.27	2			4	6	3	4
LCABL_21810	RmlC	rmlC	21456	5	42.63	2			5	6	4	4
LCABL_11530	exonuclease of the beta-lactamase fold	YSH1	46711	6	21.2	2			6	8	2	2
LCABL_08190	acetyltransferase	wecD	19203	6	68.79	2	1	1	6	8
LCABL_20730	hypothetical protein	yneB	29963	4	33.09	2	1	1	4	8
LCABL_21550	Pantothenate kinase	coaA	36060	5	24.03	2	1	1	5	8
LCABL_31080	hypothetical protein	yraE	28651	5	42.53	2	1	1	5	8
LCABL_07320	Galactose-1-phosphate uridylyltransferase	galT	54128	5	14.61	2	2	2	5	7
LCABL_22890	Cyclopropane-fatty-acyl-phospholipid synthase	cfa	45242	5	21.63	2			4	4	4	5
LCABL_00020	DNA-directed DNA polymerase III subunit beta	dnaN	41457	4	13.46	2			3	5	4	4
LCABL_08910	peptidyl-prolyl cis-trans isomerase	ppiB	21296	2	18.56	2			2	8	1	1
LCABL_23950	universal stress protein, UspA family	usp5	16220	3	35.14	2	1	1	3	7
LCABL_27430	HD superfamily phosphohydrolase		52163	4	13.3	2	1	1	4	7
LCABL_10610	Glycerol-3-phosphate dehydrogenase [NAD(P)+]	gpsA	37673	4	20.8	2	2	2	4	6
LCABL_30100	hypothetical protein	yycI	29681	4	18.49	2	2	2	4	6
LCABL_08760	Biotin-[acetyl-CoA-carboxylase] ligase	birA	26632	4	28.4	2	1	1	4	6
LCABL_24350	L-asparaginase	asnA1	34987	4	18.52	2	1	1	4	6
LCABL_15200	cysteine desulfurase	csd2	41842	3	8.01	2			2	5	2	2
LCABL_30320	EIID	mann	33473	5	21.78	2			4	5	2	2
LCABL_08350	S-adenosylmethionine tRNA ribosyltransferase-isomerase	queA	40417	5	16.85	2			5	6	1	1
LCABL_13870	ATP synthase gamma chain	atpG	33709	5	30.52	2			5	6	1	1
LCABL_08890	low temperature requirement protein C	ltrC	18604	3	30.54	2	1	1	3	5
LCABL_10690	hydrolase of HD superfamily		25000	4	30.7	2	2	2	4	4
LCABL_09920	phage protein		13710	3	53.72	2	2	4			2	2
LCABL_25040	Internalin-J precursor	inlJ	44767	5	21.75	2			1	1	4	5
LCABL_02300	hypothetical protein		53821	2	5.38	2	1	1	2	4
LCABL_04630	flavodoxin		23491	3	32.21	2	1	1	3	4
LCABL_06830	5-methyltetrahydropteroyltriglutamate-- homocysteine S-methyltransferase	metE	86687	3	5.26	2	1	1	3	4
LCABL_09580	hypothetical protein		18974	2	21.25	2	1	1	2	4
LCABL_10550	phosphate transporter protein	phoU	25875	3	16.89	2	1	1	3	4
LCABL_16960	Lipoate-protein ligase	lplA1	38457	4	15.73	2	1	1	4	4
LCABL_16980	D-3-phosphoglycerate dehydrogenase	serA	33584	2	9.97	2	1	1	2	4
LCABL_19350	tRNA (guanine-N(7)-)-methyltransferase	trmB	24946	3	17.76	2	1	1	3	4
LCABL_21890	glutamine transport ATP-binding protein	glnQ	27426	3	13.47	2	1	1	3	4
LCABL_15810	hypothetical protein		31751	3	7.26	2	2	3	2	2
LCABL_01600	acetate kinase	ackA	43235	3	8.33	2			1	2	3	3
LCABL_17790	protein grpE (HSP-70 cofactor)	grpE	21776	2	13.78	2			1	2	2	3
LCABL_08270	alpha/beta hydrolase superfamily protein		31172	2	11.03	2			2	3	2	2
LCABL_11570	sugar ABC transporter ATPase	malK	39001	3	17.27	2			3	3	1	2
LCABL_27220	YciB protein	yciB	26536	2	11.11	2			2	3	2	2
LCABL_13850	ATP synthase subunit delta	atpH	19361	3	33.7	2			3	4	1	1
LCABL_27280	Alanine racemase	alr	41266	1	5.03	2			1	4	1	1
LCABL_05100	Aldo/keto reductase of diketogulonate reductase family		32031	1	4.17	2	1	1	1	3
LCABL_16280	ATP-dependent protease subunit HslV	hslV	18743	3	16.67	2	1	1	3	3
LCABL_17130	Mevalonate kinase	mvaK1	32756	3	14.15	2	1	1	3	3
LCABL_21080	oligopeptide transport ATP-binding protein oppF	oppF	32239	3	14.38	2	1	1	3	3
LCABL_22370	Citrulline cluster-linked	ccl	18346	2	7.83	2	1	1	2	3
LCABL_27610	deoxyribonuclease	tatD	29245	3	10.81	2	1	1	2	3
LCABL_18580	protein translation Elongation Factor P	efp	20915	3	14.97	2			1	1	2	3
LCABL_02750	phosphopentomutase	deoB	43110	3	12.12	2			1	2	2	2
LCABL_04940	dihydroxyacetone kinase subunit DhaK	dak1B	35947	3	11.8	2			2	2	2	2
LCABL_08690	Xaa-Pro dipeptidase (Proline dipeptidase)	pepQ	40394	3	11.17	2			2	2	2	2
LCABL_10760	MarR family transcriptional regulator	ohrR	17336	3	33.11	2			3	3	1	1
LCABL_13530	hypothetical protein		25677	2	19.68	2			2	3	1	1
LCABL_15030	cell division protein, FtsQ	ftsQ	32549	3	13.59	2			3	3	1	1
LCABL_16120	hypothetical protein		23444	1	5.26	2			1	3	1	1
LCABL_24720	transcription antitermination protein NusG	nusG	20854	3	40.76	2			2	3	1	1
LCABL_08440	ATP-dependent RNA helicase	srmB	50418	2	8.93	2	1	1	2	2
LCABL_12830	phosphoglycerol transferase		83931	2	5.46	2	1	1	2	2
LCABL_16110	1| hypothetical protein	ORF	30603	3	17.08	2	1	1	2	2
LCABL_19040	YqeL	yqeL	13605	1	17.65	2	1	1	1	2
LCABL_22300	hypothetical protein		47601	1	1.67	2	1	1	1	2
LCABL_23900	hypothetical protein		18026	2	9.88	2	1	1	2	2
LCABL_21120	peptide ABC transporter permease precursor (oligopeptide/dipeptide ABC transporter permease)	oppB	34748	2	14.2	2	1	1			1	2
LCABL_09310	aromatic amino acid aminotransferase	araT1	42597	3	8.18	2			1	1	2	2
LCABL_03350	hypothetical protein	ypaG	14879	1	10.85	2			1	2	1	1
LCABL_04930	dihydroxyacetone kinase, phosphatase domain dhak2	dhak2	20560	2	13.47	2			2	2	1	1
LCABL_20740	hypothetical protein		19996	1	23.32	2			1	2	1	1
LCABL_24760	ApbE protein	apbE	38571	3	11.83	2			2	2	1	1
LCABL_29780	endonuclease/exonuclease/phosphatase		39903	3	15.21	2			2	2	1	1
LCABL_30630	galactoside O-acetyltransferase	thgA3	23811	2	12.56	2			2	2	1	1
LCABL_06690	cell surface protein		37725	2	10.62	2	1	1	1	1
LCABL_13830	ATP synthase subunit c	atpE	7174	1	38.57	2	1	1	1	1
LCABL_20350	hypothetical protein		84110	2	3.76	2	1	1			1	1
LCABL_08470	UPF0297 protein LCABL_08470		10121	1	25.58	2			1	1	1	1
LCABL_11480	sugar ABC transporter substrate-binding protein	malE	43659	1	2.93	2			1	1	1	1
LCABL_12060	Sensor protein	hpk7	55496	1	2.04	2			1	1	1	1
LCABL_12370	hypothetical protein	ysaD	13304	1	12.71	2			1	1	1	1
LCABL_15360	pyruvate dehydrogenase complex, E1 component, alpha subunit	pdhA	40813	1	3.51	2			1	1	1	1
LCABL_16800	bifunctional pyrimidine regulatory protein PyrR uracil phosphoribosyltransferase	pyrR1	20472	2	20.88	2			1	1	1	1
LCABL_18600	50S ribosomal protein L27	rpmA	10382	1	15.62	2			1	1	1	1
LCABL_21660	phosphoglyceromutase	pgm	24990	1	4.57	2			1	1	1	1
LCABL_23960	Repressor (Gp132 protein)	Cpg	13986	1	10.85	2			1	1	1	1
LCABL_24210	10 kDa chaperonin	groS	10022	1	15.05	2			1	1	1	1
LCABL_27370	UDP-N-acetylglucosamine 1-carboxyvinyltransferase	murA2	44895	1	3.34	2			1	1	1	1
LCABL_27880	hypothetical protein		30372	1	6.29	2			1	1	1	1
LCABL_11670	exodeoxyribonuclease III	exoA	29409	12	72.22	1			12	23
LCABL_22230	glucose-1-phosphate thymidylyltransferase	rmlA	32321	10	41.03	1			10	20
LCABL_24690	ribonucleoside-triphosphate reductase	rtpR	82239	11	21.93	1			11	18
LCABL_22130	Wzb	wzb	28580	8	39.76	1			8	14
LCABL_22900	acetyl-CoA carboxylase carboxyl transferase subunit alpha	accA	28015	10	49.81	1			10	14
LCABL_15770	Chaperone ClpB	clpB	96187	10	18.89	1			10	13
LCABL_21600	ATP-dependent DNA helicase	rep	87726	12	24.25	1			12	13
LCABL_15330	Peptide deformylase	def	20553	6	50	1			6	12
LCABL_17860	Translation initiation factor IF-2	infB	103151	9	14.32	1			9	12
LCABL_24600	succinate-semialdehyde dehydrogenase (NAD(P)+)	gabD	49152	8	37.42	1			8	12
LCABL_07430	Tagatose-6-phosphate kinase (phosphotagatokinase)	lacC	33993	7	39.42	1			7	11
LCABL_07900	alcohol dehydrogenase, zinc-binding domain protein		36211	8	40	1			8	11
LCABL_00060	DNA gyrase subunit alpha	gyrA	96786	6	11.11	1			6	9
LCABL_04420	fructose/mannose phosphotransferase system IIB component	levB	18601	4	28.66	1			4	9
LCABL_13790	translation factor SUA5		34859	4	28.23	1			4	9
LCABL_19280	DNA-directed DNA polymerase I	polA	98890	7	14.87	1			7	9
LCABL_22910	Acetyl-coenzyme A carboxylase carboxyl transferase subunit beta	accD	29076	4	28.41	1			4	9
LCABL_08170	prolyl aminopeptidase	pepR1	34923	7	46.91	1			7	8
LCABL_15040	cell division protein, FtsA	ftsA	48379	6	26.12	1			6	8
LCABL_15150	YaaN ( Toxic anion resistance protein YaaN)	yaaN	44923	4	12.16	1			4	8
LCABL_18670	Xaa-Pro dipeptidyl-peptidase	pepX	88434	7	14.68	1			7	8
LCABL_19110	lactoylglutathione lyase related lyase		36510	6	32.3	1			6	8
LCABL_30240	acetyltransferase	wecD	21280	3	24.59	1			3	8
LCABL_07010	ARA1 protein	ara1	31065	4	20.64	1			4	7
LCABL_12550	phosphomevalonate kinase	mvaK2	39171	4	13.17	1			4	7
LCABL_15980	Cytidylate kinase	cmk	24519	5	24.43	1			5	7
LCABL_23970	protein-tyrosine phosphatase ()	ptp3	29128	6	48.85	1			6	7
LCABL_27620	phosphotransferase system sugar-specific EII component	PTS-EII	17694	5	47.5	1			5	7
LCABL_24360	Oleoyl-[acyl-carrier protein] thioesterase ()	fat	28816	5	23.89	1			5	6
LCABL_08060	malate dehydrogenase	mleS	60407	3	8.83	1			3	6
LCABL_11610	Uracil-DNA glycosylase	ung	25073	3	19.3	1			3	6
LCABL_14240	deoxyguanosine kinase	dukA	27357	5	33.47	1			5	6
LCABL_15050	cell division protein, FtsZ	ftsZ	44295	5	20.29	1			5	6
LCABL_18260	peptide ABC transporter ATP-binding protein	oppF	36347	6	29.97	1			6	6
LCABL_20270	transcriptional regulator	gntR	26554	5	33.91	1			5	6
LCABL_27590	dimethyladenosine transferase (S-adenosylmethionine-6-N , N-adenosyl(rRNA) dimethyltransferase) (16S rRNA dimethylase) (High level kasugamycin resistance protein ksgA) (Kasugamycin dimethyltransferase)	ksgA	32683	6	28.48	1			6	6
LCABL_27980	ATP-dependent DNA helicase	rep	85695	4	8.53	1			4	6
LCABL_29680	nicotinamidase	pncA	20614	4	49.46	1			4	6
LCABL_01950	Pyrrolidone-carboxylate peptidase	pcp	23446	3	21.4	1			3	5
LCABL_01960	dinucleotide-binding enzyme		21629	3	31.55	1			3	5
LCABL_02080	Response regulator	rrp11	25528	5	32.02	1			5	5
LCABL_04220	L-sorbose-1-phosphate reductase	sorE	45157	3	13.83	1			3	5
LCABL_05020	pyruvate oxidase	cidC	62724	5	14.04	1			5	5
LCABL_08390	metalloregulatory protein EfaR (Iron-dependent repressor)	efaR	23706	3	21.5	1			3	5
LCABL_08600	glutamate racemase	murI	52010	5	18.8	1			5	5
LCABL_08900	Ferredoxin--NADP reductase		35862	3	14.02	1			3	5
LCABL_10590	HPr kinase/phosphorylase	hprK	35348	4	24.76	1			4	5
LCABL_14970	Ribosomal RNA small subunit methyltransferase H	rsmH	34921	4	19.81	1			4	5
LCABL_15450	pyruvate carboxylase	pycA	124877	5	7.25	1			5	5
LCABL_18210	ribonuclease III	rnc	25916	5	36.8	1			5	5
LCABL_18390	RRNA methylase ()	sunL	48657	4	14.8	1			4	5
LCABL_20660	hypothetical protein		20957	5	34.97	1			5	5
LCABL_27400	DNA-directed RNA polymerase subunit delta	rpoE	25162	4	18.83	1			4	5
LCABL_30510	fructosamine-3-kinase		31975	4	28.03	1			4	5
LCABL_02280	gluconokinase	gntK	57090	3	9.96	1			3	4
LCABL_07000	oxidoreductase	ylbE	22718	3	27.05	1			3	4
LCABL_12800	adenylosuccinate lyase	purB2	48508	4	12.76	1			4	4
LCABL_14020	ABC transporter ATP-binding protein	ysfB	28119	3	21.18	1			3	4
LCABL_14110	regulator	plcR	33850	3	11.86	1			3	4
LCABL_15740	Ribonuclease Z	rnz	35026	3	16.56	1			3	4
LCABL_16070	thymidylate synthase	thyA	36582	3	13.29	1			3	4
LCABL_17220	SAM-dependent methyltransferase		25913	3	20	1			3	4
LCABL_19620	Anaerobic ribonucleoside-triphosphate reductase activating protein	nrdG	22149	4	26.04	1			4	4
LCABL_22340	Wze	wze	27606	4	19.84	1			4	4
LCABL_24430	Recombination protein recR	recR	21906	4	23.12	1			4	4
LCABL_26000	NAD-dependent epimerase/dehydratase:3-beta hydroxysteroid dehydrogenase/isomerase:NmrA-like		23276	4	30.99	1			4	4
LCABL_27000	tRNA-dihydrouridine synthase		36895	3	23.12	1			3	4
LCABL_28110	phosphoglycerate mutase	yjhF	25322	4	28.07	1			4	4
LCABL_29730	N-acetylmuramic acid-6-phosphate etherase	murQ	30875	4	23.08	1			4	4
LCABL_11270	P163	P163	15737	3	37.91	1					3	4
LCABL_18550	Bifunctional protein FolD [Includes: Methylenetetrahydrofolate dehydrogenase ; Methenyltetrahydrofolate cyclohydrolase]	folD	29579	3	15.55	1			3	3
LCABL_00090	30S ribosomal protein S6	rpsF	11572	2	44.9	1			2	3
LCABL_01330	Microcin C7 resistance MccF related protein		40460	3	15.08	1			3	3
LCABL_02010	chromosome partitioning ATPase	parA	27573	3	18.43	1			3	3
LCABL_02920	phosphotransferase system sugar-specific EIIB component	PTS-EIIB	17172	2	21.88	1			2	3
LCABL_03080	acetyltransferase	wecD	24191	3	21.6	1			3	3
LCABL_05040	SAM (And some other nucleotide) binding motif		28569	3	15.66	1			3	3
LCABL_07280	6-phospho-beta-galactosidase	lacG	53968	3	6.96	1			3	3
LCABL_08220	LaaB	laaB	17312	2	20.39	1			2	3
LCABL_08630	CBS domain containing protein		18161	3	16.77	1			3	3
LCABL_08750	YfnB (HAD-superfamily hydrolase, subfamily IA, variant 1 YfnB)	yfnB	26394	1	5.29	1			1	3
LCABL_10860	anti-repressor	orf6	29726	1	7.39	1			1	3
LCABL_12280	Cof protein	cof	28740	2	14.44	1			2	3
LCABL_12930	hypothetical protein		33004	2	11.78	1			2	3
LCABL_13140	hypothetical protein		14442	2	25.62	1			2	3
LCABL_13570	guanine deaminase	guaD	16918	2	15.48	1			2	3
LCABL_14920	glutamine ABC transporter substrate-binding protein	glnH2	30350	3	16.3	1			3	3
LCABL_15080	YlmH (RNA-binding protein)	ylmH	29178	3	25.87	1			3	3
LCABL_16290	ATP-dependent protease ATP-binding protein HslU	hslU	52056	3	8.32	1			3	3
LCABL_17800	Heat-inducible transcription repressor HrcA	hrcA	38444	2	10.92	1			2	3
LCABL_17820	bifunctional protein: riboflavin kinase; FMN adenylyltransferase	ribC2	34819	3	13.97	1			3	3
LCABL_17910	DNA polymerase III PolC	polC	161491	3	3.67	1			3	3
LCABL_18120	Ribosome maturation factor rimM	rimM	19029	2	10.47	1			2	3
LCABL_18160	Signal recognition particle protein Ffh	ffh	52936	3	8.79	1			3	3
LCABL_18440	guanylate kinase	gmk	23734	2	13.46	1			2	3
LCABL_20090	Mro protein	mro	30052	2	8.82	1			2	3
LCABL_20130	acetyltransferase, GNAT family		17144	3	25.32	1			3	3
LCABL_21110	peptide ABC transporter permease	oppC	35896	1	4.28	1			1	3
LCABL_21450	D-aminopeptidase	dppA	32111	3	13.73	1			3	3
LCABL_22000	thiamine biosynthesis lipoprotein	apbE	33126	3	16.83	1			3	3
LCABL_23310	homoserine kinase	thrB	31133	3	14.48	1			3	3
LCABL_27520	hypothetical protein	ysaA	45469	2	4.53	1			2	3
LCABL_29910	protein-tyrosine phosphatase	ptp1	28326	3	16.33	1			3	3
LCABL_31090	hypothetical protein		10611	3	46.51	1			3	3
LCABL_22640	hypothetical protein		20187	3	24.38	1					3	3
LCABL_00250	peptide ABC transporter ATPase		25623	2	11.16	1			2	2
LCABL_00720	tryptophan synthase subunit alpha	trpA	28510	2	9.85	1			2	2
LCABL_01020	diaminopimelate epimerase	dapF	35962	2	17.31	1			2	2
LCABL_01030	aspartate semialdehyde dehydrogenase	asd	38087	2	10.8	1			2	2
LCABL_01470	alanine acetyl transferase (YoaA protein)	yoaA	21957	2	14.14	1			2	2
LCABL_01740	hypothetical protein	fnq20	69048	2	5.68	1			2	2
LCABL_02390	hypothetical protein		12816	2	21.93	1			2	2
LCABL_03060	peptidase T	pept-2	45281	1	3.61	1			1	2
LCABL_03800	inosine/uridine-preferring nucleoside hydrolase		33344	1	3.54	1			1	2
LCABL_06900	beta-glucosides PTS, EIIABC	pts4ABC	70418	2	5.1	1			2	2
LCABL_07600	phosphomethylpyrimidine kinase	thiD	29507	2	10.62	1			2	2
LCABL_09570	hypothetical protein		15836	2	23.08	1			2	2
LCABL_10060	glutathione peroxidase	bsaA	17484	2	14.01	1			2	2
LCABL_10190	Copper homeostasis protein	cutC	22247	1	8.53	1			1	2
LCABL_10480	response regulator	rrp2	26711	2	17.87	1			2	2
LCABL_11580	GNAT family acetyltransferase		21545	2	14.51	1			2	2
LCABL_12050	Response regulator	rrp7	27520	1	12.4	1			1	2
LCABL_14420	DegV family protein	degV	30332	2	12.98	1			2	2
LCABL_15400	L-lactate dehydrogenase (L-LDH)	ldh	31636	1	3.04	1			1	2
LCABL_15870	translation initiation factor IF-3	infC	31878	2	10.62	1			2	2
LCABL_16080	dihydrofolate reductase	folA	18411	1	9.82	1			1	2
LCABL_16330	DNA topoisomerase IV subunit A	parC	90315	2	3.56	1			2	2
LCABL_16360	transcriptional regulator	lysR	37307	1	8.07	1			1	2
LCABL_16430	Response regulator receiver:transcriptional regulatory protein-like		25576	2	11.3	1			2	2
LCABL_16720	Orotate phosphoribosyltransferase	pyrE	22543	2	16.9	1			2	2
LCABL_16740	dihydroorotate dehydrogenase 1B	pyrD	29770	2	15.81	1			2	2
LCABL_17350	phosphate starvation-inducible protein	phoH	35946	1	6.1	1			1	2
LCABL_17570	Ribosomal protein L11 methyltransferase	prmA	33860	2	13.33	1			2	2
LCABL_17700	transcriptional regulator	ydbF	18397	1	10.18	1			1	2
LCABL_19250	Transcriptional repressor NrdR	nrdR	18017	2	20	1			2	2
LCABL_19430	CMP-binding factor	cbf	36331	2	8.07	1			2	2
LCABL_20810	citrate lyase subunit alpha	citF	54604	2	3.73	1			2	2
LCABL_21630	hypothetical protein		17046	2	29.41	1			2	2
LCABL_21680	ABC transporter		27126	1	8.33	1			1	2
LCABL_22020	glycogen phosphorylase	glgP	90799	2	4.49	1			2	2
LCABL_23040	Butanol dehydrogenase	bdh	43216	2	8.82	1			2	2
LCABL_23080	transcriptional regulator	marR	15260	2	16.06	1			2	2
LCABL_23320	threonine synthase	thrC	55442	2	8.13	1			2	2
LCABL_23380	D-lactate dehydrogenase	ldhA	34862	2	8	1			2	2
LCABL_24190	hypothetical protein		13376	2	17.54	1			2	2
LCABL_25360	glutamate 5-kinase (gamma-glutamyl kinase) (GK)	proB	29749	2	17.33	1			2	2
LCABL_25990	ABC transporter periplasmic protein	psaA	33324	2	9.18	1			2	2
LCABL_27850	SAM-dependent methyltransferase		29650	1	8.39	1			1	2
LCABL_29520	acetyltransferase, GNAT family		18449	2	32.12	1			2	2
LCABL_30130	response regulator	rrp3	27099	2	20.68	1			2	2
LCABL_30520	glutamine ABC transporter ATP-binding protein	glnQ1	26799	1	9.35	1			1	2
LCABL_30550	YdaF (GCN5-related N-acetyltransferase)	ydaF	20330	2	18.13	1			2	2
LCABL_30800	Prophage Lp3 protein 2		23641	1	8.02	1			1	2
LCABL_31020	Lipase	lipA	35680	2	9.12	1			2	2
LCABL_31040	mannitol PTS, EIIA	pts2A	16309	2	21.62	1			2	2
LCABL_23390	Aromatic amino acid aminotransferase	araT	41931	2	5.68	1					2	2
LCABL_27290	Holo-[acyl-carrier-protein] synthase	acpS	13631	1	13.71	1			1	1
LACCB_2057	conserved protein of unknown function		11891	1	15.15	1			1	1
LCABL_00960	dihydrodipicolinate reductase (DHPR)	dapB	27332	1	3.92	1			1	1
LCABL_00970	Dihydrodipicolinate synthase	dapA	31991	1	7.97	1			1	1
LCABL_01220	anaerobic ribonucleoside triphosphate reductase	nrdD	82305	1	1.65	1			1	1
LCABL_02270	6-phosphogluconate dehydrogenase-like protein	gntZ	32139	1	5.32	1			1	1
LCABL_04330	hypothetical protein		30887	1	5	1			1	1
LCABL_04700	hydrolase of the HAD superfamily		29349	1	5.51	1			1	1
LCABL_04730	phosphotransferase system sugar-specific EIIB component	PTS-EIIB	18058	1	10.43	1			1	1
LCABL_04780	oligo-1,6-glucosidase (oligosaccharide alpha-1,6-glucosidase) (Sucrase-isomaltase) (Isomaltase) (Dextrin 6-alpha-D-glucanohydrolase)	malL	64966	1	2.13	1			1	1
LCABL_04960	DNA polymerase III subunit alpha (Gram-positive type)		53307	1	3.35	1			1	1
LCABL_05000	DNA-3-methyladenine glycosylase I	tag1	22030	1	6.28	1			1	1
LCABL_05060	glutamine synthetase (glutamate--ammonia ligase) (GS)	glnA	48925	1	4.7	1			1	1
LCABL_05110	NADPH:quinone reductase		37336	1	4.41	1			1	1
LCABL_05440	homoserine O-succinyltransferase	metA	31517	1	6.27	1			1	1
LCABL_06850	multidrug ABC transporter ATPase/permease		63337	1	3.15	1			1	1
LCABL_06880	transcription regulator	treR	27449	1	7.14	1			1	1
LCABL_06980	organic hydroperoxide resistance protein	ohrA	16276	1	7.53	1			1	1
LCABL_07100	carbonate dehydratase	cah	24987	1	4.5	1			1	1
LCABL_07470	lactose phosphotransferase system repressor	lacR1	28770	1	7.75	1			1	1
LCABL_07630	YwnB	ywnB	23070	1	15.28	1			1	1
LCABL_07820	NAD(P)H nitroreductase ydgI	ydgI	24782	1	5.02	1			1	1
LCABL_08010	hypothetical protein		32503	1	3.97	1			1	1
LCABL_08130	hypothetical protein		13036	1	14.66	1			1	1
LCABL_08330	Holliday junction ATP-dependent DNA helicase RuvA	ruvA	21032	1	5.05	1			1	1
LCABL_08520	MutS2 protein	mutS2	86082	1	2.8	1			1	1
LCABL_09520	sugar kinase		28561	1	6.96	1			1	1
LCABL_10200	Undecaprenyl-diphosphatase	uppP	30045	1	11.03	1			1	1
LCABL_10540	phosphate ABC transporter ATP-binding protein	pstB2	28321	1	4.72	1			1	1
LCABL_10800	hypothetical protein		29172	1	4.35	1			1	1
LCABL_10920	hypothetical protein		8642	1	37.97	1			1	1
LCABL_11660	DNA-directed DNA polymerase III subunit epsilon	dnaQ	20455	1	7.22	1			1	1
LCABL_11990	WbbM protein	wbbM	35672	1	7.23	1			1	1
LCABL_12160	hypothetical protein		43273	1	8.29	1			1	1
LCABL_12400	ATP-dependent RNA helicase	rhe2	47636	1	2.57	1			1	1
LCABL_12500	flavodoxin	flaV	16711	1	11.76	1			1	1
LCABL_12920	hypothetical protein		16080	1	7.8	1			1	1
LCABL_12960	hypothetical protein		21680	1	5.73	1			1	1
LCABL_13050	RecT protein	recT	32026	1	4.18	1			1	1
LCABL_13110	hypothetical protein	Ljo_1453	7996	1	22.86	1			1	1
LCABL_13280	hypothetical protein		10778	1	26.92	1			1	1
LCABL_13500	hypothetical protein	ycnE	10926	1	17.89	1			1	1
LCABL_13560	dehydrogenase related protein		33378	1	3.93	1			1	1
LCABL_13740	beta-lactamase family protein	ampC	38980	1	3.44	1			1	1
LCABL_13780	protoporphyrinogen oxidase ()	hemK	30943	1	4.35	1			1	1
LCABL_13800	Pyridoxal-phosphate-dependent serine hydroxymethyltransferase	glyA	44585	1	3.66	1			1	1
LCABL_14060	ABC transporter	sufB	53518	1	2.3	1			1	1
LCABL_14190	L-serine dehydratase, iron-sulfur-dependent, alpha subunit	sdhA-2	29680	1	5.21	1			1	1
LCABL_14360	glutathione S-transferase	gst	24542	1	5.74	1			1	1
LCABL_14790	Probable tRNA sulfurtransferase	thiI	45340	1	3.7	1			1	1
LCABL_15070	hypothetical protein	ycf19	11227	1	11.34	1			1	1
LCABL_15620	Probable GTP-binding protein EngB	engB	22216	1	6.57	1			1	1
LCABL_15890	reductase	ribT	15020	1	15.15	1			1	1
LCABL_16050	hypothetical protein		17532	1	5.3	1			1	1
LCABL_16210	GTP-binding protein	ylqL	32002	1	4.2	1			1	1
LCABL_16340	formate C-acetyltransferase (pyruvate formate-lyase) (formate acetyltransferase)	pflB	85143	1	2.66	1			1	1
LCABL_16620	Fibronectin-binding protein A	fbpA	64277	1	2.65	1			1	1
LCABL_16730	Orotidine 5-phosphate decarboxylase (OMP decarboxylase) (OMPDCase) (OMPdecase)	pyrF	25484	1	5.86	1			1	1
LCABL_17160	tRNA and rRNA cytosine-C5-methylase		48796	1	3.16	1			1	1
LCABL_17170	hypothetical protein		35264	1	4.72	1			1	1
LCABL_17240	RNA polymerase sigma factor RpoD	rpoD	47515	1	4.5	1			1	1
LCABL_17250	DNA primase G	dnaG	66091	1	1.68	1			1	1
LCABL_17340	Probable rRNA maturation factor		17492	1	8.55	1			1	1
LCABL_17500	histidine triad (HIT) protein		16643	1	15.07	1			1	1
LCABL_17520	hypothetical protein	yjcF	22970	1	9.09	1			1	1
LCABL_17770	Chaperone protein DnaJ	dnaJ	41448	1	3.1	1			1	1
LCABL_17830	tRNA pseudouridine synthase B	truB	33235	1	4.58	1			1	1
LCABL_18360	GTPase engC	engC	33197	1	7.97	1			1	1
LCABL_18570	alkaline shock protein	asp3	16585	1	7.19	1			1	1
LCABL_18720	tRNA dimethylallyltransferase	miaA	34363	1	4.53	1			1	1
LCABL_19130	NADPH:quinone reductase related Zn-dependent oxidoreductase		34763	1	6.52	1			1	1
LCABL_19230	Primosomal protein DnaI (Helicase loader)	dnaI	34435	1	3.54	1			1	1
LCABL_19310	cell division protein FtsK	ftsK1	88618	1	2.2	1			1	1
LCABL_19640	transcription regulator	copR	16190	1	13.7	1			1	1
LCABL_19820	hypothetical protein		10984	1	20.62	1			1	1
LCABL_19870	acetyltransferase, GNAT family		16235	1	8.33	1			1	1
LCABL_19950	nucleoside 2-deoxyribosyltransferase		17076	1	7.01	1			1	1
LCABL_20500	Internalin-I precursor	inlI	18947	1	7.65	1			1	1
LCABL_20960	nitro/flavin reductase	nfrA	27858	1	7.17	1			1	1
LCABL_21070	ribosomal-protein-serine acetyltransferase	rimL	20754	1	10.38	1			1	1
LCABL_21140	SA2F01-3 protein	SA2F01-3	25058	1	4.42	1			1	1
LCABL_21150	SA2F01-2 protein	SA2F01-2	12167	1	15.45	1			1	1
LCABL_21230	extracellular zinc metalloproteinase ()	zmp3	26939	1	8.3	1			1	1
LCABL_21940	guanylate kinase	gmk2	22668	1	8	1			1	1
LCABL_21950	acetyltransferase, GNAT family	GnaT	15320	1	16.3	1			1	1
LCABL_22660	hydantoinase/oxoprolinase		54544	1	5.02	1			1	1
LCABL_22840	Sucrose-6-phosphate hydrolase (Fragment)	scrB	55309	1	2.85	1			1	1
LCABL_23010	MarR family transcriptional regulator	marR	17334	1	8.05	1			1	1
LCABL_23180	serine-type D-Ala-D-Ala carboxypeptidase	pbpX1	39928	1	4.1	1			1	1
LCABL_23990	hypothetical protein		13958	1	18.18	1			1	1
LCABL_24100	GMP synthase	guaA	22513	1	5.83	1			1	1
LCABL_24300	Probable tRNA threonylcarbamoyladenosine biosynthesis protein Gcp	gcp	36289	1	5.28	1			1	1
LCABL_24390	DNA-directed DNA polymerase III delta prime subunit	holB	35524	1	3.08	1			1	1
LCABL_24440	UPF0133 protein LCABL_24440		11253	1	39.39	1			1	1
LCABL_24460	Cytidine/deoxycytidylate deaminase, zinc-binding region YaaJ	yaaJ	18173	1	8.93	1			1	1
LCABL_24640	amidase	nylA	51555	1	3.08	1			1	1
LCABL_24660	YvqK protein	yvqK	20479	1	5.41	1			1	1
LCABL_24780	NADH dehydrogenase	ndh2	70793	1	1.74	1			1	1
LCABL_24810	trans-hexaprenyltranstransferase, component II	hepB	36058	1	3.69	1			1	1
LCABL_24860	TRNA/rRNA methyltransferase	spoU	27786	1	5.02	1			1	1
LCABL_24890	lactate dehydrogenase (oxidoreductase)	loxD	49565	1	2.59	1			1	1
LCABL_25090	DNA repair protein RadA	radA	49127	1	3.52	1			1	1
LCABL_25190	pyruvate phosphate dikinase	ppdK	95445	1	1.26	1			1	1
LCABL_25780	Short-chain dehydrogenase/reductase SDR precursor		26107	1	7.79	1			1	1
LCABL_25900	ArsR family transcriptional regulator	czcR	12385	1	23.64	1			1	1
LCABL_26340	TetR family transcriptional regulator		23451	1	6.9	1			1	1
LCABL_26480	50S ribosomal protein L36	rpmJ	4448	1	26.32	1			1	1
LCABL_27100	S1 family RNA-binding protein	yabR	17356	1	9.32	1			1	1
LCABL_27410	YwiB	ywiB	16903	1	9.46	1			1	1
LCABL_27540	ABC transporter ATP-binding protein	ybbL	24086	1	6.48	1			1	1
LCABL_27750	NAD-dependent deacetylase (Regulatory protein SIR2 homolog)	npdA	25091	1	5.65	1			1	1
LCABL_28600	IclR family transcriptional regulator	kdgR	28477	1	5.1	1			1	1
LCABL_29260	Nicotinic acid mononucleotide adenyltransferase	nadD	27683	1	6.72	1			1	1
LCABL_30030	peptide ABC transporter substrate-binding lipoprotein	oppA	58496	1	2.24	1			1	1
LCABL_30050	cobalt ABC transporter ATPase	cadA	64772	1	2.44	1			1	1
LCABL_30160	argininosuccinate synthase	argG	44627	1	6.9	1			1	1
LCABL_30410	ABC transporter		27234	1	7.26	1			1	1
LCABL_31220	tRNA uridine 5-carboxymethylaminomethyl modification enzyme GidA	gidA	69876	1	1.74	1			1	1
LCABL_01230	hypothetical protein		26554	1	5.19	1	1	1
LCABL_09810	hypothetical protein		14493	1	7.81	1	1	1
LCABL_09970	hypothetical protein		15842	1	9.22	1	1	1
LCABL_11050	transcriptional activator rinA	RINA	15534	1	5.97	1	1	1
LCABL_16820	lipoprotein signal peptidase	lspA	17614	1	11.04	1	1	1
LCABL_31140	hypothetical protein	as-48H	42226	1	3.03	1	1	1
LACCB_1456	conserved protein of unknown function		5461	1	20.41	1					1	1
LCABL_09730	phage protein		8901	1	20	1					1	1
LCABL_10100	hypothetical protein	yjhC	9514	1	17.05	1					1	1
LCABL_10330	XRE family transcriptional regulator		33098	1	5.83	1					1	1
LCABL_11000	hypothetical protein	orf106	11626	1	8.65	1					1	1
LCABL_15130	phosphate ABC transporter substrate-binding protein	pstF	31923	1	5.98	1					1	1
LCABL_17360	hypothetical protein	orf17	15871	1	8.33	1					1	1
LCABL_17760	Elongation factor 4	lepA	68392	1	1.8	1					1	1
LCABL_20100	succinyl-diaminopimelate desuccinylase (Lmo0265 protein)	dapE	40386	1	5.01	1					1	1
LCABL_25240	NAD-independent L-lactate dehydrogenase	loxL	39203	1	5.39	1					1	1
LCABL_25370	hypothetical protein		19691	1	6.18	1					1	1
LCABL_26300	hypothetical protein		32722	1	4.85	1					1	1
LCABL_31180	aminoacylase	amd	42869	1	2.51	1					1	1
